# Supplementary material for: Comparing mutational pathways to lopinavir resistance in HIV-1 subtypes B versus C
Source: PLoS Comput Biol. 2021 Sep 7;17(9):e1008363. doi: 10.1371/journal.pcbi.1008363 (PMC8448360; doi:10.1371/journal.pcbi.1008363)
Supplement: S1 File — (CSV) [file pcbi.1008363.s019.csv]

PtID	"Year"
115250	= "2011"
115675	= "2009"
115864	= "2012"
115939	= "2011"
116124	= "2008"
116231	= "2007"
116504	= "2008"
116599	= "2007"
167626	= "2013"
167639	= "2013"
167640	= "2013"
167650	= "2013"
167651	= "2013"
167652	= "2013"
167654	= "2013"
167656	= "2013"
167663	= "2013"
167672	= "2013"
167674	= "2013"
167681	= "2013"
167687	= "2013"
167688	= "2013"
167689	= "2013"
167694	= "2013"
167698	= "2013"
167706	= "2013"
167714	= "2013"
167715	= "2013"
167721	= "2013"
167724	= "2013"
167731	= "2013"
167736	= "2013"
167739	= "2013"
167740	= "2013"
167742	= "2013"
167748	= "2013"
167749	= "2013"
167754	= "2013"
167761	= "2013"
167768	= "2013"
167769	= "2013"
167772	= "2013"
167777	= "2013"
167778	= "2013"
167783	= "2013"
167788	= "2013"
167789	= "2013"
167795	= "2013"
167798	= "2013"
167803	= "2013"
167813	= "2013"
167817	= "2013"
167821	= "2013"
167822	= "2013"
167823	= "2013"
167824	= "2013"
167826	= "2013"
167827	= "2013"
167832	= "2013"
167833	= "2013"
167840	= "2013"
167841	= "2013"
167843	= "2013"
167847	= "2013"
167849	= "2013"
167850	= "2013"
167853	= "2013"
167859	= "2013"
167860	= "2013"
167863	= "2013"
167878	= "2013"
167879	= "2013"
167882	= "2013"
167883	= "2013"
167890	= "2013"
167896	= "2013"
167898	= "2013"
167903	= "2013"
167905	= "2013"
167907	= "2013"
167916	= "2013"
167917	= "2013"
167922	= "2013"
167925	= "2013"
167927	= "2013"
167931	= "2013"
167936	= "2013"
167937	= "2013"
167938	= "2013"
167947	= "2013"
167948	= "2013"
167954	= "2013"
167955	= "2013"
167960	= "2011"
167962	= "2009"
167963	= "2007"
167967	= "2012"
167969	= "2011"
167970	= "2007"
167972	= "2009"
167990	= "2012"
167995	= "2010"
168003	= "2009"
168006	= "2011"
168007	= "2011"
168016	= "2012"
168023	= "2010"
168024	= "2011"
168025	= "2007"
168031	= "2007"
168034	= "2011"
168038	= "2010"
168048	= "2011"
168050	= "2009"
168057	= "2011"
168065	= "2011"
168066	= "2012"
168067	= "2010"
168068	= "2010"
168069	= "2010"
168076	= "2010"
168078	= "2010"
168081	= "2009"
168087	= "2012"
168091	= "2012"
168095	= "2008"
168099	= "2011"
168101	= "2011"
168102	= "2010"
168104	= "2008"
168111	= "2012"
168118	= "2010"
168122	= "2012"
168123	= "2012"
168126	= "2010"
168128	= "2011"
168129	= "2007"
168131	= "2009"
168138	= "2009"
168143	= "2011"
168144	= "2010"
168148	= "2011"
168149	= "2009"
168154	= "2011"
168163	= "2009"
168169	= "2010"
168174	= "2012"
168179	= "2011"
168180	= "2012"
168182	= "2012"
168185	= "2008"
168192	= "2009"
168197	= "2011"
168202	= "2010"
168205	= "2012"
168208	= "2010"
168212	= "2009"
168219	= "2009"
168220	= "2009"
168227	= "2011"
168228	= "2011"
168229	= "2011"
168230	= "2011"
168231	= "2011"
168237	= "2009"
168238	= "2009"
168239	= "2010"
168240	= "2010"
168242	= "2010"
168244	= "2010"
168246	= "2010"
168247	= "2012"
168255	= "2009"
168256	= "2011"
168257	= "2011"
168258	= "2010"
168263	= "2011"
168264	= "2010"
168265	= "2011"
168268	= "2012"
168272	= "2009"
168274	= "2010"
168275	= "2010"
168276	= "2008"
168280	= "2012"
168282	= "2009"
168290	= "2010"
168293	= "2011"
168294	= "2012"
168295	= "2009"
168296	= "2010"
168299	= "2010"
168301	= "2010"
168303	= "2010"
168306	= "2010"
168309	= "2012"
168317	= "2011"
168322	= "2011"
168337	= "2011"
168338	= "2009"
168339	= "2011"
168350	= "2011"
168351	= "2008"
168352	= "2012"
168353	= "2010"
168356	= "2010"
168359	= "2010"
168363	= "2009"
168366	= "2008"
168370	= "2011"
168371	= "2010"
168372	= "2011"
168373	= "2012"
168380	= "2011"
168384	= "2011"
168386	= "2008"
168391	= "2012"
168394	= "2009"
168396	= "2009"
168397	= "2009"
168398	= "2007"
168403	= "2007"
168404	= "2011"
168416	= "2008"
168420	= "2007"
168421	= "2011"
168437	= "2011"
168438	= "2010"
168443	= "2012"
168446	= "2011"
168447	= "2012"
168448	= "2008"
168452	= "2012"
168458	= "2011"
168460	= "2012"
168462	= "2012"
168463	= "2011"
168464	= "2007"
168466	= "2011"
168468	= "2012"
168469	= "2011"
168471	= "2010"
168474	= "2012"
168475	= "2006"
168476	= "2009"
168481	= "2011"
168487	= "2011"
168489	= "2011"
168491	= "2010"
168495	= "2008"
168497	= "2009"
168499	= "2007"
168501	= "2011"
168504	= "2009"
168506	= "2011"
168511	= "2009"
168513	= "2009"
168514	= "2009"
168515	= "2007"
168517	= "2011"
168524	= "2008"
168526	= "2010"
168527	= "2011"
168528	= "2011"
168530	= "2011"
168531	= "2011"
168534	= "2010"
168536	= "2011"
168544	= "2012"
168545	= "2011"
168548	= "2007"
168549	= "2011"
168551	= "2007"
168554	= "2011"
168555	= "2012"
168556	= "2009"
168557	= "2008"
168558	= "2007"
168560	= "2008"
168562	= "2010"
168565	= "2010"
168577	= "2008"
168580	= "2009"
168586	= "2010"
168590	= "2009"
168592	= "2010"
168598	= "2012"
168602	= "2010"
168606	= "2009"
168610	= "2012"
168612	= "2009"
168619	= "2009"
168623	= "2010"
168625	= "2012"
168630	= "2009"
168632	= "2009"
168636	= "2012"
168640	= "2011"
168642	= "2010"
168645	= "2011"
168652	= "2010"
168656	= "2012"
168657	= "2010"
168661	= "2011"
168663	= "2010"
168664	= "2012"
168665	= "2009"
168673	= "2011"
168677	= "2010"
168678	= "2009"
168680	= "2010"
168684	= "2010"
168688	= "2008"
168692	= "2010"
168694	= "2012"
168695	= "2011"
168698	= "2006"
168705	= "2008"
168706	= "2010"
168710	= "2010"
168716	= "2012"
168717	= "2008"
168722	= "2011"
168731	= "2007"
168737	= "2012"
168738	= "2010"
168740	= "2009"
168751	= "2011"
168752	= "2012"
168756	= "2011"
168758	= "2011"
168765	= "2009"
168767	= "2011"
168768	= "2012"
168771	= "2010"
168773	= "2012"
168775	= "2010"
168779	= "2010"
168783	= "2011"
168802	= "2007"
168806	= "2012"
168808	= "2010"
168812	= "2011"
168813	= "2011"
168816	= "2009"
168821	= "2010"
168822	= "2009"
168823	= "2011"
168824	= "2006"
168825	= "2011"
168831	= "2012"
168832	= "2009"
168834	= "2009"
168835	= "2007"
168843	= "2011"
168844	= "2009"
168848	= "2009"
168850	= "2011"
168851	= "2006"
168852	= "2011"
168856	= "2008"
168857	= "2010"
168869	= "2010"
168873	= "2010"
168875	= "2010"
168877	= "2011"
168879	= "2012"
168885	= "2007"
168891	= "2012"
168893	= "2010"
168894	= "2009"
168900	= "2012"
168901	= "2010"
168905	= "2012"
168915	= "2012"
168916	= "2012"
168918	= "2009"
168927	= "2008"
168928	= "2012"
168931	= "2011"
168932	= "2011"
168933	= "2012"
168935	= "2010"
168937	= "2009"
168938	= "2007"
168943	= "2012"
168946	= "2010"
168948	= "2012"
168953	= "2011"
168954	= "2012"
168959	= "2012"
168960	= "2009"
168964	= "2011"
168965	= "2011"
168967	= "2011"
168969	= "2011"
168975	= "2011"
168977	= "2012"
168982	= "2010"
168983	= "2010"
168986	= "2010"
168995	= "2012"
168998	= "2012"
169000	= "2014"
169005	= "2015"
169007	= "2015"
169010	= "2012"
169011	= "2015"
169012	= "2012"
169016	= "2011"
169017	= "2015"
169019	= "2015"
169021	= "2015"
169023	= "2012"
169026	= "2015"
169029	= "2012"
169031	= "2013"
169037	= "2011"
169043	= "2014"
169047	= "2013"
169048	= "2010"
169054	= "2014"
169055	= "2013"
169058	= "2015"
169067	= "2014"
169071	= "2015"
169072	= "2014"
169078	= "2015"
169085	= "2012"
169087	= "2015"
169089	= "2012"
169096	= "2011"
169106	= "2014"
169107	= "2014"
169108	= "2014"
169109	= "2014"
169116	= "2015"
169118	= "2012"
169123	= "2015"
169125	= "2009"
169129	= "2009"
169130	= "2015"
169132	= "2015"
169137	= "2013"
169142	= "2015"
169144	= "2014"
169150	= "2014"
169153	= "2012"
169154	= "2014"
169158	= "2015"
169162	= "2014"
169163	= "2008"
169165	= "2006"
169170	= "2014"
169171	= "2011"
169175	= "2015"
169187	= "2014"
169188	= "2015"
169190	= "2007"
169191	= "2014"
169194	= "2009"
169196	= "2014"
169202	= "2011"
169204	= "2012"
169206	= "2012"
169208	= "2014"
169216	= "2012"
169217	= "2012"
169219	= "2014"
169225	= "2014"
169226	= "2014"
169227	= "2015"
169228	= "2010"
169231	= "2014"
169233	= "2014"
169235	= "2014"
169239	= "2014"
169243	= "2015"
169245	= "2015"
169255	= "2013"
169256	= "2012"
169257	= "2012"
169261	= "2014"
169264	= "2012"
169267	= "2013"
169271	= "2015"
169274	= "2015"
169276	= "2014"
169280	= "2011"
169283	= "2013"
169285	= "2011"
169289	= "2015"
169290	= "2010"
169293	= "2012"
169296	= "2011"
169299	= "2012"
169301	= "2015"
169303	= "2015"
169307	= "2010"
169308	= "2014"
169310	= "2014"
169311	= "2011"
169315	= "2014"
169317	= "2014"
169319	= "2011"
169321	= "2014"
169322	= "2014"
169324	= "2010"
169326	= "2014"
169330	= "2015"
169338	= "2015"
169344	= "2015"
169347	= "2014"
169353	= "2014"
169358	= "2015"
169360	= "2015"
169363	= "2015"
169366	= "2012"
169368	= "2009"
169373	= "2013"
169376	= "2014"
169382	= "2013"
169388	= "2015"
169392	= "2012"
169393	= "2015"
169398	= "2014"
169399	= "2007"
169407	= "2013"
169408	= "2015"
169410	= "2013"
169411	= "2015"
169414	= "2015"
169416	= "2014"
169417	= "2014"
169419	= "2015"
169422	= "2015"
169425	= "2012"
169427	= "2014"
169428	= "2011"
169434	= "2015"
169436	= "2015"
169438	= "2012"
169444	= "2012"
169450	= "2010"
169453	= "2015"
169454	= "2014"
169458	= "2011"
169459	= "2013"
169460	= "2015"
169463	= "2013"
169469	= "2015"
169471	= "2012"
169472	= "2015"
169474	= "2014"
169476	= "2012"
169478	= "2015"
169483	= "2012"
169484	= "2014"
169488	= "2014"
169490	= "2015"
169492	= "2014"
169493	= "2011"
169498	= "2014"
169501	= "2014"
169502	= "2015"
169503	= "2014"
169504	= "2008"
169508	= "2014"
169509	= "2015"
169512	= "2015"
169520	= "2014"
169527	= "2014"
169528	= "2014"
169537	= "2014"
169540	= "2012"
169542	= "2014"
169549	= "2013"
169560	= "2014"
169572	= "2014"
169573	= "2015"
169581	= "2015"
169599	= "2014"
169606	= "2012"
169621	= "2015"
169625	= "2012"
169626	= "2015"
169629	= "2015"
169630	= "2015"
169638	= "2014"
169641	= "2014"
169643	= "2015"
169645	= "2011"
169650	= "2011"
169651	= "2015"
169653	= "2008"
169655	= "2013"
169659	= "2012"
169668	= "2011"
169669	= "2012"
169672	= "2011"
169677	= "2015"
169678	= "2015"
169679	= "2014"
169680	= "2015"
169684	= "2013"
169685	= "2014"
169686	= "2014"
169688	= "2011"
169689	= "2015"
169690	= "2013"
169691	= "2014"
169694	= "2010"
169699	= "2015"
169707	= "2014"
169719	= "2014"
169720	= "2014"
169721	= "2007"
169723	= "2014"
169727	= "2014"
169731	= "2010"
169732	= "2015"
169734	= "2013"
169737	= "2014"
169741	= "2015"
169744	= "2014"
169746	= "2014"
169749	= "2012"
169753	= "2014"
169758	= "2015"
169759	= "2014"
169760	= "2012"
169763	= "2015"
169773	= "2014"
169774	= "2012"
169782	= "2009"
169786	= "2013"
169791	= "2014"
169798	= "2015"
169800	= "2010"
169804	= "2014"
169805	= "2014"
169807	= "2014"
169808	= "2009"
169812	= "2011"
169821	= "2015"
169825	= "2014"
169827	= "2014"
169830	= "2014"
169834	= "2012"
169835	= "2012"
169839	= "2010"
169845	= "2014"
169851	= "2014"
169859	= "2014"
169863	= "2014"
169865	= "2013"
169867	= "2014"
169869	= "2011"
169873	= "2014"
169875	= "2015"
169876	= "2015"
169880	= "2015"
169882	= "2014"
169891	= "2012"
169895	= "2013"
169897	= "2013"
169898	= "2011"
169901	= "2015"
169902	= "2015"
169904	= "2012"
169905	= "2010"
169907	= "2015"
169913	= "2015"
169915	= "2012"
169917	= "2015"
169918	= "2014"
169919	= "2014"
169924	= "2015"
169925	= "2014"
169926	= "2015"
169935	= "2015"
169937	= "2014"
169939	= "2008"
169941	= "2011"
169943	= "2014"
169944	= "2006"
169947	= "2015"
169953	= "2015"
169955	= "2014"
169957	= "2014"
169959	= "2014"
169960	= "2014"
169962	= "2015"
169963	= "2015"
169966	= "2014"
169967	= "2014"
169968	= "2011"
169976	= "2014"
169980	= "2015"
169987	= "2013"
169988	= "2014"
169992	= "2013"
169993	= "2015"
170004	= "2015"
170007	= "2014"
170008	= "2014"
170013	= "2015"
170016	= "2014"
170019	= "2014"
170021	= "2014"
170029	= "2015"
170038	= "2012"
170039	= "2012"
170040	= "2014"
170041	= "2015"
170051	= "2012"
170055	= "2015"
170058	= "2013"
170061	= "2015"
170064	= "2014"
170070	= "2013"
170071	= "2015"
170075	= "2011"
170076	= "2015"
170080	= "2014"
170085	= "2014"
170086	= "2013"
170090	= "2014"
170099	= "2009"
170101	= "2009"
170103	= "2015"
170105	= "2015"
170106	= "2015"
170108	= "2014"
170113	= "2015"
170115	= "2014"
170117	= "2014"
170119	= "2010"
170121	= "2014"
170123	= "2014"
170127	= "2014"
170130	= "2012"
170139	= "2014"
170142	= "2014"
170146	= "2013"
170149	= "2014"
170153	= "2015"
170154	= "2015"
170158	= "2015"
170162	= "2012"
170166	= "2014"
170167	= "2012"
170168	= "2012"
170176	= "2014"
170181	= "2012"
170184	= "2010"
170185	= "2014"
170188	= "2014"
170194	= "2014"
170197	= "2013"
170207	= "2015"
170209	= "2010"
170212	= "2015"
170214	= "2011"
170215	= "2014"
170219	= "2015"
170226	= "2009"
170227	= "2014"
170229	= "2014"
170242	= "2008"
170243	= "2015"
170245	= "2015"
170248	= "2015"
170251	= "2014"
170256	= "2015"
170259	= "2010"
170260	= "2015"
170261	= "2014"
170263	= "2011"
170265	= "2012"
170267	= "2014"
170269	= "2015"
170279	= "2010"
170283	= "2011"
170287	= "2012"
170291	= "2014"
170294	= "2013"
170296	= "2014"
170297	= "2014"
170307	= "2012"
170310	= "2014"
170312	= "2015"
170315	= "2015"
170316	= "2014"
170319	= "2015"
170321	= "2012"
170323	= "2014"
170328	= "2015"
170329	= "2014"
170330	= "2008"
170332	= "2014"
170334	= "2014"
170337	= "2010"
170351	= "2014"
170353	= "2012"
170360	= "2014"
170361	= "2011"
170362	= "2015"
170366	= "2015"
170367	= "2012"
170372	= "2015"
170374	= "2014"
170382	= "2014"
170385	= "2015"
170395	= "2015"
170397	= "2014"
170407	= "2014"
170409	= "2014"
170415	= "2014"
170416	= "2015"
170419	= "2013"
170433	= "2014"
170435	= "2014"
170439	= "2015"
170442	= "2014"
170443	= "2014"
170444	= "2013"
170446	= "2008"
170447	= "2014"
170448	= "2014"
170458	= "2014"
170459	= "2012"
170460	= "2011"
170461	= "2015"
170463	= "2012"
170464	= "2013"
170465	= "2011"
170466	= "2010"
170467	= "2009"
170468	= "2013"
170469	= "2014"
170470	= "2013"
170472	= "2011"
170473	= "2013"
170474	= "2007"
170476	= "2013"
170477	= "2011"
170478	= "2014"
170479	= "2010"
170480	= "2015"
170482	= "2013"
170483	= "2015"
170486	= "2014"
170488	= "2008"
170489	= "2015"
170491	= "2013"
170492	= "2013"
170493	= "2008"
170495	= "2012"
170497	= "2013"
170498	= "2013"
170499	= "2015"
170501	= "2010"
170505	= "2014"
170506	= "2014"
170507	= "2009"
170508	= "2015"
170510	= "2010"
170512	= "2013"
170513	= "2015"
170514	= "2010"
170516	= "2013"
170517	= "2009"
170518	= "2014"
170519	= "2014"
170520	= "2012"
170521	= "2010"
170522	= "2013"
170523	= "2008"
170524	= "2015"
170525	= "2013"
170526	= "2015"
170527	= "2012"
170530	= "2012"
170531	= "2010"
170534	= "2015"
170539	= "2013"
170540	= "2011"
170541	= "2012"
170542	= "2013"
170543	= "2014"
170544	= "2014"
170545	= "2012"
170546	= "2008"
170547	= "2015"
170548	= "2014"
170550	= "2012"
170555	= "2011"
170556	= "2011"
170557	= "2014"
170559	= "2013"
170560	= "2012"
170561	= "2011"
170563	= "2010"
170564	= "2015"
170565	= "2013"
170566	= "2009"
170568	= "2015"
170570	= "2011"
170572	= "2009"
170573	= "2009"
170574	= "2009"
170575	= "2012"
170576	= "2009"
170577	= "2011"
170580	= "2013"
170581	= "2011"
170582	= "2013"
170583	= "2014"
170584	= "2011"
170585	= "2015"
170586	= "2007"
170588	= "2014"
170590	= "2012"
170591	= "2014"
170593	= "2014"
170594	= "2009"
170595	= "2009"
170596	= "2015"
170598	= "2015"
170599	= "2012"
170601	= "2011"
170602	= "2008"
170603	= "2014"
170605	= "2008"
170606	= "2010"
170607	= "2015"
170608	= "2012"
170610	= "2014"
170611	= "2012"
170612	= "2014"
170613	= "2015"
170615	= "2010"
170616	= "2014"
170617	= "2014"
170618	= "2011"
170619	= "2014"
170620	= "2010"
170621	= "2014"
170622	= "2014"
170628	= "2011"
170630	= "2009"
170632	= "2007"
170636	= "2010"
170637	= "2009"
170638	= "2012"
170640	= "2012"
170643	= "2012"
170644	= "2014"
170645	= "2011"
170646	= "2012"
170647	= "2015"
170648	= "2009"
170649	= "2010"
170650	= "2010"
170653	= "2011"
170654	= "2008"
170656	= "2013"
170658	= "2015"
170659	= "2012"
170660	= "2010"
170661	= "2009"
170662	= "2011"
170663	= "2011"
170664	= "2015"
170665	= "2009"
170666	= "2011"
170667	= "2007"
170668	= "2009"
170670	= "2011"
170673	= "2012"
170674	= "2015"
170680	= "2011"
170681	= "2012"
170682	= "2014"
170683	= "2014"
170684	= "2013"
170685	= "2008"
170686	= "2010"
170687	= "2009"
170688	= "2014"
170690	= "2014"
170691	= "2010"
170692	= "2012"
170693	= "2015"
170694	= "2012"
170696	= "2007"
170697	= "2010"
170698	= "2011"
170700	= "2014"
170701	= "2011"
170702	= "2010"
170703	= "2009"
170704	= "2013"
170705	= "2011"
170706	= "2010"
170707	= "2007"
170710	= "2012"
170711	= "2012"
170712	= "2010"
170716	= "2011"
170718	= "2008"
170719	= "2014"
170720	= "2014"
170722	= "2013"
170723	= "2009"
170724	= "2013"
170725	= "2013"
170727	= "2012"
170729	= "2014"
170730	= "2011"
170731	= "2013"
170733	= "2015"
170734	= "2013"
170736	= "2015"
170737	= "2012"
170738	= "2007"
170740	= "2014"
170741	= "2010"
170743	= "2012"
170745	= "2014"
170746	= "2007"
170747	= "2015"
170748	= "2011"
170749	= "2009"
170750	= "2007"
170752	= "2012"
170753	= "2012"
170755	= "2015"
170756	= "2015"
170757	= "2014"
170759	= "2011"
170760	= "2015"
170761	= "2011"
170762	= "2011"
170763	= "2014"
170764	= "2010"
170765	= "2014"
170766	= "2014"
170767	= "2013"
170769	= "2011"
170770	= "2015"
170771	= "2015"
170772	= "2011"
170773	= "2010"
170774	= "2010"
170776	= "2013"
170778	= "2014"
170779	= "2013"
170780	= "2014"
170781	= "2013"
170782	= "2012"
170783	= "2012"
170784	= "2015"
