# Supplementary material for: Comparing mutational pathways to lopinavir resistance in HIV-1 subtypes B versus C
Source: PLoS Comput Biol. 2021 Sep 7;17(9):e1008363. doi: 10.1371/journal.pcbi.1008363 (PMC8448360; doi:10.1371/journal.pcbi.1008363)
Supplement: S2 File — (CSV) [file pcbi.1008363.s020.csv]

PtID	"Year"
9197	< "1998"
9197	< "1998"
9197	< "1998"
20511	= "2002"
21685	< "2002"
21685	< "2003"
6814	= "2001"
8437	= "2004"
14227	= "2002"
14227	= "2002"
14379	= "2002"
14379	= "2003"
14661	= "2003"
16194	= "2003"
16213	= "2003"
16213	= "2003"
16213	= "2003"
16326	= "2004"
16356	= "2003"
16359	= "2003"
21094	= "2003"
26193	< "2003"
67031	= "2002"
31846	< "2004"
41549	< "2004"
41582	< "2004"
41591	< "2006"
41605	< "2004"
41620	< "2005"
56222	< "2006"
56226	< "2006"
56229	< "2006"
56232	< "2006"
56233	< "2006"
56235	< "2006"
56239	< "2006"
56242	< "2006"
56243	< "2006"
58843	= "2006"
4340	= "2003"
4340	= "2006"
16387	= "2004"
17609	= "2004"
17695	= "2003"
67338	< "2006"
67338	< "2006"
67340	= "2006"
67340	< "2006"
70817	= "2002"
70817	= "2005"
8437	= "2005"
76383	= "2008"
76876	= "2007"
81620	= "2003"
81702	= "2002"
81855	= "2003"
84367	< "2005"
84368	< "2003"
84369	< "2004"
84370	< "2004"
84372	< "2003"
84373	< "2003"
84374	< "2005"
84376	< "2003"
84377	< "2003"
84378	< "2003"
84379	< "2003"
84379	< "2003"
84379	< "2003"
84380	< "2003"
84381	< "2003"
84382	< "2004"
84383	< "2003"
84385	< "2004"
84387	< "2005"
84388	< "2003"
84388	< "2003"
84389	< "2003"
84390	< "2003"
84392	< "2003"
84394	< "2003"
84397	< "2004"
84398	< "2005"
84400	< "2004"
84401	< "2003"
84402	< "2003"
84403	< "2004"
84405	< "2003"
84405	< "2003"
84407	< "2004"
84408	< "2003"
84409	< "2005"
84410	< "2004"
84411	< "2003"
84412	< "2003"
84413	< "2004"
84415	< "2004"
84416	< "2003"
84416	< "2003"
84420	< "2003"
84422	< "2003"
84424	< "2003"
84427	< "2003"
84428	< "2003"
84433	< "2005"
84434	< "2003"
84435	< "2003"
84439	< "2004"
84440	< "2004"
84440	< "2004"
84441	< "2003"
84442	< "2003"
84444	< "2004"
84445	< "2003"
84447	< "2003"
84449	< "2003"
84450	< "2003"
84450	< "2003"
84451	< "2003"
84454	< "2003"
84455	< "2004"
84456	< "2005"
84457	< "2003"
84458	< "2005"
84460	< "2003"
84463	< "2004"
84464	< "2003"
84465	< "2004"
84466	< "2003"
84468	< "2003"
84471	< "2003"
84471	< "2003"
84473	< "2003"
84474	< "2004"
84476	< "2003"
84477	< "2003"
84479	< "2004"
84480	< "2005"
84485	< "2003"
84487	< "2003"
84488	< "2003"
84489	< "2005"
84490	< "2005"
84490	< "2005"
84491	< "2005"
84492	< "2003"
84494	< "2003"
84497	< "2003"
84499	< "2003"
84500	< "2004"
84501	< "2003"
84502	< "2003"
84503	< "2003"
84504	< "2003"
84505	< "2004"
84506	< "2003"
84506	< "2003"
84507	< "2003"
84508	< "2005"
84510	< "2003"
84511	< "2003"
84513	< "2003"
84514	< "2004"
84516	< "2005"
84517	< "2003"
84518	< "2004"
84520	< "2003"
84524	< "2003"
84525	< "2003"
84526	< "2003"
84526	< "2003"
84527	< "2003"
84528	< "2003"
84531	< "2004"
84532	< "2003"
84534	= "2004"
84536	< "2004"
84541	< "2004"
84545	< "2003"
84546	< "2004"
84547	< "2003"
84547	< "2004"
84548	< "2004"
84549	< "2004"
84552	< "2003"
84554	< "2004"
84555	< "2003"
84556	< "2003"
84557	< "2003"
84557	< "2003"
84558	< "2003"
84559	< "2004"
84560	< "2003"
90335	= "2006"
90338	= "2006"
90341	= "2002"
90343	= "2002"
90348	= "2008"
90353	= "2006"
90355	= "2005"
90357	= "2005"
90359	= "2006"
90360	= "2006"
90361	= "2007"
90362	= "2002"
90364	= "2004"
94947	= "2008"
114376	= "2010"
114414	= "2008"
114420	= "2008"
114423	= "2009"
114433	= "2009"
114453	= "2009"
115539	= "2011"
115539	= "2012"
170538	= "2011"
118796	= "2006"
118864	= "2006"
118966	= "2007"
122315	= "2003"
122315	= "2004"
122322	= "2010"
122333	= "2005"
122350	= "2008"
122357	= "2009"
122361	= "2002"
122371	= "2003"
122373	= "2009"
122380	= "2002"
122380	= "2003"
122380	= "2004"
122380	= "2005"
122404	= "2003"
122404	= "2004"
122407	= "2004"
122427	= "2009"
122444	= "2009"
122448	= "2010"
122451	= "2004"
122460	= "2009"
122466	= "2009"
122476	= "2009"
122476	= "2011"
122478	= "2007"
122503	= "2011"
124805	= "2011"
124811	= "2011"
124815	= "2011"
124820	= "2011"
124823	= "2005"
124824	= "2011"
124826	= "2011"
124827	= "2003"
124829	= "2008"
124839	= "2005"
124842	= "2010"
124844	= "2003"
147638	= "2009"
150809	= "2008"
172275	= "2014"
189637	< "2011"
189638	< "2011"
189640	< "2011"
189642	< "2011"
189644	< "2011"
189646	< "2011"
189647	< "2011"
189648	< "2011"
189653	< "2011"
189660	< "2011"
189662	< "2011"
189669	< "2011"
190171	= "2012"
195223	= "2011"
197012	= "2010"
197013	= "2010"
197014	= "2010"
197015	= "2010"
197016	= "2010"
197020	= "2010"
197022	= "2010"
197023	= "2010"
197024	= "2010"
197026	= "2010"
197030	= "2010"
197034	= "2010"
203440	= "2013"
203441	= "2013"
203446	= "2013"
220899	= "2014"
220902	= "2013"
220931	= "2016"
18380	= "2008"
42080	= "2008"
42080	= "2008"
56141	= "2008"
56141	= "2012"
57479	= "2013"
