# Supplementary material for: Comparing mutational pathways to lopinavir resistance in HIV-1 subtypes B versus C
Source: PLoS Comput Biol. 2021 Sep 7;17(9):e1008363. doi: 10.1371/journal.pcbi.1008363 (PMC8448360; doi:10.1371/journal.pcbi.1008363)
Supplement: S3 File — (CSV) [file pcbi.1008363.s021.csv]

PtID	"Year"
18729	= "2003"
12218	= "2002"
43154	= "2005"
43165	= "2006"
43167	= "2006"
43169	= "2006"
43181	= "2006"
43187	= "2006"
14870	= "2002"
63965	= "2006"
63965	= "2009"
76384	= "2008"
76385	= "2008"
76386	= "2007"
76387	= "2007"
76388	= "2007"
76389	= "2007"
76390	= "2007"
76391	= "2007"
76394	= "2007"
76405	= "2007"
76406	= "2007"
76407	= "2007"
76408	= "2007"
76410	= "2007"
76419	= "2008"
76422	= "2007"
83574	= "2008"
83576	= "2008"
83577	= "2008"
83578	= "2008"
83582	= "2008"
83584	= "2008"
83585	= "2008"
83592	= "2008"
83593	= "2008"
83594	= "2008"
83595	= "2008"
83596	= "2008"
83597	= "2008"
83598	= "2008"
83600	= "2008"
83602	= "2008"
83603	= "2008"
83605	= "2008"
83606	= "2008"
83607	= "2008"
83609	= "2008"
83610	= "2008"
83611	= "2008"
83613	= "2008"
83614	= "2008"
83615	= "2008"
83617	= "2008"
83620	= "2008"
83622	= "2008"
83623	= "2008"
83624	= "2008"
83625	= "2008"
83627	= "2008"
83052	< "2010"
84386	< "2003"
84419	< "2004"
84446	< "2003"
84486	= "2003"
84553	< "2003"
85294	= "2007"
85317	= "2007"
85318	= "2007"
85340	= "2008"
85388	= "2008"
90266	= "2008"
90272	= "2008"
90283	= "2008"
90286	= "2008"
90288	= "2008"
90290	= "2008"
90292	= "2008"
90294	= "2009"
90296	= "2009"
90337	= "2005"
90340	= "2003"
90345	= "2005"
90349	= "2007"
90354	= "2007"
90356	= "2006"
114378	= "2009"
115845	= "2011"
168622	= "2011"
170536	= "2008"
170536	= "2008"
170536	= "2009"
170554	= "2007"
170671	= "2007"
170671	= "2008"
170721	= "2007"
170721	= "2008"
122313	= "2010"
122318	= "2003"
122318	= "2004"
122318	= "2008"
122320	= "2005"
122323	= "2009"
122324	= "2006"
122327	= "2008"
122332	= "2009"
122335	= "2006"
122335	= "2007"
122335	= "2009"
122337	= "2004"
122341	= "2010"
122343	= "2009"
122349	= "2009"
122353	= "2005"
122354	= "2007"
122356	= "2009"
122358	= "2007"
122359	= "2006"
122359	= "2007"
122362	= "2006"
122366	= "2006"
122370	= "2007"
122375	= "2009"
122379	= "2008"
122381	= "2005"
122382	= "2006"
122384	= "2005"
122384	= "2006"
122386	= "2006"
122386	= "2009"
122388	= "2006"
122392	= "2004"
122392	= "2006"
122398	= "2007"
122398	= "2008"
122401	= "2005"
122406	= "2003"
122408	= "2005"
122409	= "2009"
122410	= "2004"
122410	= "2011"
122411	= "2002"
122411	= "2004"
122411	= "2005"
122411	= "2006"
122411	= "2007"
122411	= "2007"
122420	= "2009"
122425	= "2009"
122428	= "2005"
122429	= "2006"
122432	= "2004"
122433	= "2003"
122434	= "2005"
122436	= "2011"
122437	= "2010"
122439	= "2006"
122441	= "2005"
122442	= "2007"
122443	= "2007"
122446	= "2010"
122447	= "2006"
122449	= "2009"
122459	= "2006"
122461	= "2004"
122464	= "2005"
122464	= "2007"
122467	= "2008"
122471	= "2010"
122472	= "2010"
122474	= "2006"
122481	= "2003"
122486	= "2010"
122489	= "2005"
122492	= "2011"
122493	= "2010"
122496	= "2006"
122497	= "2009"
122501	= "2002"
122504	= "2010"
122505	= "2009"
122505	= "2009"
122508	= "2003"
122508	= "2007"
122509	= "2006"
122509	= "2007"
124799	= "2011"
124809	= "2008"
124812	= "2010"
124819	= "2011"
124836	= "2010"
124840	= "2003"
124689	= "2010"
126257	= "2010"
135427	= "2011"
139619	= "2011"
149929	= "2010"
149930	= "2010"
149931	= "2008"
149932	= "2010"
149933	= "2009"
149934	= "2008"
149935	= "2011"
149936	= "2010"
149937	= "2011"
149938	= "2009"
149939	= "2010"
149940	= "2009"
149942	= "2008"
149943	= "2012"
149944	= "2012"
149945	= "2008"
149946	= "2010"
149948	= "2011"
149949	= "2010"
149950	= "2009"
149952	= "2012"
149953	= "2012"
149954	= "2009"
149955	= "2011"
149956	= "2012"
149959	= "2010"
149961	= "2009"
149962	= "2010"
149963	= "2011"
149964	= "2011"
149965	= "2010"
149966	= "2012"
149967	= "2011"
149968	= "2008"
149969	= "2011"
149971	= "2008"
149973	= "2010"
149977	= "2009"
149979	= "2012"
149980	= "2011"
149981	= "2011"
149985	= "2010"
149986	= "2012"
149987	= "2009"
149989	= "2011"
149990	= "2012"
149991	= "2008"
170536	= "2010"
170728	= "2007"
172269	= "2014"
172271	= "2014"
172274	= "2014"
172279	= "2014"
172280	= "2014"
172287	= "2014"
172291	= "2014"
172576	= "2013"
172678	= "2014"
172754	= "2013"
172780	= "2014"
172863	= "2014"
172894	= "2013"
173003	= "2013"
173033	= "2013"
173039	= "2013"
173046	= "2014"
173051	= "2014"
173056	= "2014"
173130	= "2014"
173133	= "2013"
173195	= "2013"
173239	= "2013"
184368	= "2015"
184374	= "2015"
184381	= "2015"
184384	= "2015"
184385	= "2015"
190160	= "2012"
190165	= "2012"
190179	= "2012"
190182	= "2012"
190183	= "2012"
190185	= "2012"
190186	= "2012"
195225	= "2011"
198627	= "2013"
198635	= "2013"
198642	= "2013"
198653	= "2013"
198654	= "2013"
198661	= "2013"
198704	= "2013"
198705	= "2013"
198709	= "2013"
198711	= "2013"
198735	= "2013"
198738	= "2012"
198739	= "2012"
198740	= "2012"
198741	= "2012"
198750	= "2012"
198753	= "2012"
198762	= "2012"
198765	= "2012"
198791	= "2012"
198805	= "2012"
198811	= "2012"
198813	= "2012"
203434	= "2013"
203436	= "2013"
203437	= "2013"
203439	= "2013"
203447	= "2013"
219413	= "2013"
219414	= "2013"
219415	= "2013"
219416	= "2013"
219417	= "2013"
219418	= "2013"
219419	= "2013"
219420	= "2013"
219421	= "2013"
219422	= "2013"
219423	= "2013"
219424	= "2013"
219425	= "2013"
219426	= "2013"
219427	= "2013"
219428	= "2013"
219429	= "2013"
219430	= "2013"
219431	= "2013"
219432	= "2013"
219433	= "2013"
219434	= "2013"
219435	= "2013"
219436	= "2013"
219437	= "2013"
219438	= "2013"
219439	= "2013"
219440	= "2013"
219441	= "2013"
219442	= "2013"
219443	= "2013"
219444	= "2013"
219445	= "2013"
219446	= "2013"
219447	= "2013"
219448	= "2013"
219449	= "2013"
219450	= "2013"
219451	= "2013"
219452	= "2013"
219453	= "2013"
219454	= "2013"
219455	= "2013"
219456	= "2013"
219457	= "2013"
219458	= "2013"
219459	= "2013"
219460	= "2013"
219461	= "2013"
219462	= "2013"
219463	= "2013"
219464	= "2013"
219465	= "2013"
219466	= "2013"
219467	= "2013"
219468	= "2013"
219469	= "2013"
219470	= "2013"
219471	= "2013"
219472	= "2013"
219473	= "2013"
219474	= "2013"
219475	= "2013"
219476	= "2013"
219477	= "2013"
219478	= "2013"
219479	= "2013"
219480	= "2013"
219481	= "2013"
219482	= "2013"
219483	= "2013"
219484	= "2013"
219485	= "2013"
219486	= "2013"
219487	= "2013"
219488	= "2013"
219489	= "2013"
219490	= "2013"
219491	= "2013"
219492	= "2013"
219493	= "2013"
219494	= "2013"
219495	= "2013"
219496	= "2013"
219498	= "2013"
219499	= "2013"
219500	= "2013"
219501	= "2013"
219502	= "2013"
219503	= "2013"
219504	= "2013"
219505	= "2013"
219506	= "2013"
219507	= "2013"
219508	= "2013"
219509	= "2013"
219510	= "2013"
219511	= "2013"
219512	= "2013"
219513	= "2013"
219514	= "2013"
219515	= "2013"
219516	= "2013"
219517	= "2013"
219518	= "2013"
219519	= "2013"
219520	= "2013"
219521	= "2013"
219522	= "2013"
219523	= "2013"
219524	= "2013"
219525	= "2013"
219526	= "2013"
219527	= "2013"
219528	= "2013"
219529	= "2013"
219530	= "2013"
219531	= "2013"
219532	= "2013"
219534	= "2013"
219535	= "2013"
219536	= "2013"
219537	= "2013"
219538	= "2013"
219539	= "2013"
219540	= "2013"
219541	= "2013"
219542	= "2013"
219543	= "2013"
219544	= "2013"
219545	= "2013"
219546	= "2013"
219547	= "2013"
219548	= "2013"
219549	= "2013"
219550	= "2013"
219551	= "2013"
219552	= "2013"
219553	= "2013"
219554	= "2013"
219555	= "2013"
219556	= "2013"
219557	= "2013"
219558	= "2013"
219559	= "2013"
219560	= "2013"
219561	= "2013"
219562	= "2013"
219563	= "2013"
219564	= "2013"
219565	= "2013"
219566	= "2013"
219567	= "2013"
219568	= "2014"
219569	= "2014"
219570	= "2014"
219571	= "2014"
219572	= "2014"
219573	= "2014"
219574	= "2014"
219575	= "2014"
219576	= "2014"
219577	= "2014"
219578	= "2014"
219579	= "2014"
219580	= "2014"
219581	= "2014"
219582	= "2014"
219583	= "2014"
219584	= "2014"
219585	= "2014"
219586	= "2014"
219587	= "2014"
219588	= "2014"
219589	= "2014"
219591	= "2014"
219592	= "2014"
219593	= "2014"
219594	= "2014"
219595	= "2014"
219596	= "2014"
219597	= "2014"
219598	= "2014"
219599	= "2014"
219600	= "2014"
219601	= "2014"
219602	= "2014"
219603	= "2014"
219604	= "2014"
219605	= "2014"
219606	= "2014"
219607	= "2014"
219608	= "2014"
219609	= "2014"
219610	= "2014"
219611	= "2014"
219612	= "2014"
219613	= "2014"
219614	= "2014"
219615	= "2014"
219616	= "2014"
219617	= "2014"
219618	= "2014"
219619	= "2014"
219620	= "2014"
219621	= "2014"
219622	= "2014"
219623	= "2014"
219624	= "2014"
219625	= "2014"
219626	= "2014"
219627	= "2014"
219628	= "2014"
219629	= "2014"
219630	= "2014"
219631	= "2014"
219632	= "2014"
219633	= "2014"
219634	= "2014"
219635	= "2014"
219636	= "2014"
219637	= "2014"
219638	= "2014"
219639	= "2014"
219640	= "2014"
219641	= "2014"
219642	= "2014"
219643	= "2014"
219644	= "2014"
219645	= "2014"
219646	= "2014"
219648	= "2014"
219649	= "2014"
219650	= "2014"
219651	= "2014"
219652	= "2014"
219653	= "2014"
219654	= "2014"
219655	= "2014"
219656	= "2014"
219657	= "2014"
219658	= "2014"
219659	= "2014"
219660	= "2014"
219661	= "2014"
219662	= "2014"
219663	= "2014"
219664	= "2014"
219665	= "2014"
219666	= "2014"
219667	= "2014"
219668	= "2014"
219669	= "2014"
219670	= "2014"
219671	= "2014"
219672	= "2014"
219673	= "2014"
219674	= "2014"
219675	= "2014"
219676	= "2014"
219677	= "2014"
219678	= "2014"
219679	= "2014"
219680	= "2014"
219681	= "2014"
219682	= "2014"
219683	= "2014"
219684	= "2014"
219685	= "2014"
219686	= "2014"
219687	= "2014"
219688	= "2014"
219689	= "2014"
219690	= "2014"
219691	= "2014"
219692	= "2014"
219693	= "2014"
219694	= "2014"
219695	= "2014"
219696	= "2014"
219697	= "2014"
219698	= "2014"
219699	= "2014"
219700	= "2014"
219701	= "2014"
219702	= "2014"
219703	= "2014"
219704	= "2014"
219705	= "2014"
219706	= "2014"
219707	= "2014"
219708	= "2014"
219709	= "2014"
219710	= "2014"
219711	= "2014"
219712	= "2014"
219713	= "2014"
219714	= "2014"
219715	= "2014"
219716	= "2014"
219717	= "2014"
219718	= "2014"
219719	= "2014"
219720	= "2014"
219721	= "2014"
219722	= "2014"
219723	= "2014"
219724	= "2014"
219725	= "2014"
219726	= "2014"
219727	= "2014"
219728	= "2014"
219729	= "2014"
219730	= "2014"
219731	= "2014"
219732	= "2014"
219733	= "2014"
219734	= "2014"
219735	= "2014"
219736	= "2014"
219737	= "2014"
219738	= "2014"
219739	= "2014"
219740	= "2014"
219741	= "2014"
219742	= "2014"
219743	= "2014"
219744	= "2014"
219745	= "2014"
219746	= "2014"
219747	= "2014"
219748	= "2014"
219749	= "2014"
219750	= "2014"
219751	= "2014"
219752	= "2014"
219753	= "2014"
219754	= "2014"
219755	= "2014"
219756	= "2014"
219757	= "2014"
219758	= "2014"
219759	= "2014"
219760	= "2014"
219761	= "2014"
219762	= "2014"
220911	= "2016"
220921	= "2014"
231630	= "2013"
231631	= "2013"
231633	= "2013"
231634	= "2012"
231635	= "2012"
231636	= "2013"
231637	= "2013"
231639	= "2013"
231640	= "2013"
231641	= "2013"
231642	= "2013"
231643	= "2013"
231644	= "2013"
231646	= "2012"
231647	= "2012"
231648	= "2012"
231649	= "2012"
231650	= "2012"
231651	= "2012"
231652	= "2012"
231653	= "2012"
231654	= "2012"
231694	= "2012"
231703	= "2013"
231710	= "2011"
231711	= "2011"
231725	= "2013"
231726	= "2012"
231727	= "2012"
231728	= "2012"
231729	= "2012"
231730	= "2012"
231731	= "2011"
231732	= "2011"
231741	= "2012"
231742	= "2011"
231743	= "2011"
231744	= "2011"
231745	= "2011"
231758	= "2012"
231759	= "2012"
231760	= "2012"
231761	= "2011"
231762	= "2012"
231763	= "2012"
231764	= "2012"
231765	= "2011"
231772	= "2012"
231773	= "2011"
231774	= "2011"
231777	= "2012"
231778	= "2012"
231791	= "2012"
231792	= "2012"
231793	= "2011"
231797	= "2011"
231798	= "2012"
231799	= "2012"
231802	= "2013"
231806	= "2012"
231807	= "2012"
231808	= "2011"
231809	= "2011"
231810	= "2011"
231811	= "2011"
231812	= "2011"
231819	= "2011"
231820	= "2011"
231838	= "2013"
231841	= "2013"
231842	= "2013"
231843	= "2013"
231851	= "2012"
231852	= "2012"
231855	= "2011"
231858	= "2011"
231859	= "2011"
231863	= "2012"
231865	= "2012"
231866	= "2011"
231867	= "2011"
231871	= "2012"
231872	= "2012"
231876	= "2012"
231892	= "2012"
231893	= "2012"
231894	= "2013"
231895	= "2013"
231896	= "2013"
231897	= "2013"
231898	= "2012"
231899	= "2012"
231900	= "2012"
231901	= "2012"
231902	= "2012"
231903	= "2012"
231904	= "2012"
231905	= "2012"
231906	= "2012"
231907	= "2012"
231911	= "2013"
231918	= "2012"
231945	= "2012"
231951	= "2012"
231952	= "2012"
231953	= "2012"
231954	= "2012"
231957	= "2011"
231960	= "2012"
231963	= "2011"
231967	= "2012"
231968	= "2011"
231969	= "2011"
231979	= "2012"
231987	= "2012"
231988	= "2012"
231989	= "2011"
231990	= "2011"
